# Supplementary material for: Re-annotation and re-analysis of the Campylobacter jejuni NCTC11168 genome sequence
Source: BMC Genomics. 2007 Jun 12;8:162. doi: 10.1186/1471-2164-8-162 (PMC1899501; doi:10.1186/1471-2164-8-162)
Supplement: Additional File 4 — Changes to CDS functions and functional classifications. [file 1471-2164-8-162-S4.xls]

## Sheet: Sheet1
Additional file 4. Changes to CDS functions and functional classifications
Coloured cells indicated new category for product function
Coloured cells indicate new category and also in a different field
CDS Number	Old name	Old functional Category	New name	New functional category
Cj0004c	Putative periplasmic protein	3.C.5 Miscellaneous periplasmic proteins	monohaem cytochrome C	1.b.7.c Electron Transport
Cj0006	putative integral membrane protein	3.c.1 membranes, lipoproteins and porins	putative Na+/H+ antiporter family protein	4.a.2 Cations
Cj0017c	putative ATP /GTP binding protein	6.a misc	disulphide bond formation protein	3.a.8 protein translation and modification
Cj0018c	small hydrophobic protein	3.c.1 membranes, lipoproteins and porins	disulphide bond formation protein	3.a.8 protein translation and modification
Cj0021c	hypothetical protein Cj0021c	6.a.misc	putative fumarylacetoacetate (FAA) hydrolase family protein	6.a misc
Cj0025c	putative transmembrane symporter	4.A.6 transport binding proteins/other	putative sodium:dicarboxylate family transmembrane symporter	4.A.6
Cj0026c	hypothetical protein Cj0026c	5.H conserved hypothetical protein	thymidylate synthase	6.a.misc
Cj0038c	putative membrane protein	3.c.1 membranes, lipoproteins and porins	putative poly(A) polymerase family protein	3.A.7 DNA replication, restriction/modification, recombination and repair
Cj0041	hypothetical protein Cj0041	5.H conserved hypothetical protein	putative flagellar hook-length control protein	3.C.3 Surface structures
Cj0046	pseudogene (transmembrane transport protein)	4.a.6 other	pseudogene (putative sodium:sulfate transmembrane transport protein)	4.A.6 Other
Cj0054c	hypothetical protein Cj0054c	5.H conserved hypothetical protein	putative lysine decarboxylase family protein	6.a.misc
Cj0058	putative periplasmic protein	3.C.5 Miscellaneous periplasmic proteins	putative peptidase C39 family protein	3.B.3 Proteins, peptides and glycopeptides
Cj0067	hypothetical protein Cj0067	5.H conserved hypothetical protein	putative amidohydrolase family protein	6.a.misc
Cj0109	exbB\tolQ family transport protein	4.A.6 Other	putative MotA/TolQ/ExbB proton channel family protein	4.A.6 Other
Cj0112	periplasmic protein	3.C.5 Miscellaneous periplasmic proteins	putative TolB precursor protein	3.C.5 Miscellaneous periplasmic proteins
Cj0115	peptidyl-prolyl cis-trans isomerase	3.A.8 Protein translation and modification	FKBP-type peptidyl-prolyl cis-trans isomerase	3.A.8 Protein translation and modification
Cj0119	hypothetical protein Cj0119	5.H conserved hypothetical protein	putative hydrolase	6.a.misc
Cj0123c	putative transcriptional regulator		putative tRNA-dihydrouridine synthase	6.a.misc
Cj0125c	dksA-like protein	4.B Chaperones, chaperonins, heat shock	hypothetical protein Cj0125c	5.H Conserved hypothetical proteins
Cj0128c	suhB-like protein	6.a misc	putative inositol monophosphatase family protein	6.a.misc
Cj0131	putative periplasmic protein	3.C.5 Miscellaneous periplasmic proteins	putative peptidase M23 family protein	3.B.3 Proteins, peptides and glycopeptides
Cj0133	hypothetical protein Cj0133	5.H conserved hypothetical protein	putative glycoprotease family protein	3.B.3 Proteins, peptides and glycopeptides
Cj0137	hypothetical protein Cj0137	6.a misc	putative ribosome-binding factor A	6.a.misc
Cj0145	hypothetical protein Cj0145	5.H conserved hypothetical protein	putative TAT (Twin-Arginine Translocation) pathway signal sequence domain protein	6.a.misc
Cj0154c	putative methylase	6.a misc	putative tetrapyrrole methylase family protein	6.a.misc
Cj0159c	hypothetical protein Cj0159c	5.H conserved hypothetical protein	putative 6-pyruvoyl tetrahydropterin synthase	6.a.misc
Cj0160c	hypothetical protein Cj0160c	5.H conserved hypothetical protein	putative radical SAM domain protein	6.a.misc
Cj0172c	hypothetical protein Cj0172c	5.H conserved hypothetical protein	putative saccharopine dehydrogenase	6.a.misc
Cj0177	putative lipoprotein	3.C.1 membranes, lipoproteins and porins	putative iron transport protein	4.A.2 Cations
Cj0178	putative outer membrane siderophore receptor	4.A.2 cations	putative TonB-denpendent outer membrane receptor	4.A.2 Cations
Cj0186c	putative integral membrane protein	3.c.1 membranes, lipoproteins and porins	putative TerC family integral membrane protein	3.c.1 membranes, lipoproteins and porins
Cj0188c	hypothetical protein Cj0188c	5.H conserved hypothetical protein	putative kinase	6.a.misc
Cj0203	putative transmembrane transport protein	4.a.6 other	putative citrate transporter	4.a.6 other
Cj0204	putative integral membrane protein	3.c.1 membranes, lipoproteins and porins	putative oligopeptide transporter, OPT family	4.A.6 Other
Cj0227	acetylornithine aminotransferase	1.D.1 Amino acid biosynthesis	putative acetylornithine/succinyldiaminopimelate aminotransferase	1.D.1
Cj0230c	hypothetical protein Cj0230c	5.H conserved hypothetical protein	putative transferase protein	6.a.misc
Cj0238	putative integral membrane protein	3.c.1 membranes, lipoproteins and porins	putative mechanosensitive ion channel family protein	4.a.6 other
Cj0250c	putative transmembrane transport protein	4.a.6 other	putative MFS (Major Facilitator Superfamily) transport protein	4.a.6 other
Cj0256	putative integral membrane protein	3.c.1 membranes, lipoproteins and porins	putative sulfatase family protein	6.a misc
Cj0258	putative helix-turn-helix motif protein	2 Broad regulatory functions	putative bacterial regulatory protein, ArsR family	2 Broad regulatory functions
Cj0261c	hypothetical protein Cj0261c	5.H conserved hypothetical protein	putative SAM-dependent methyltransferase	6.a misc
Cj0263	putative integral membrane protein	3.c.1 membranes, lipoproteins and porins	zinc transporter	4.A.6 Other
Cj0270	putative isomerase	6.a misc	putative tautomerase family protein	6.a.misc
Cj0277	putative periplasmic protein	3.C.5 Miscellaneous periplasmic proteins	homolog of E. coli rod shape-determining protein	4.C
Cj0292c	pseudogene (partial glpT)	4.A.3 Carbohydrates, organic acids and alcohols	pseudogene (putative glycerol-3-phosphate transporter)	4.A.3 Carbohydrates, organic acids and alcohols
Cj0302c	hypothetical protein Cj0302c	5.I Unknown	putative molybdenum-pterin binding protein	3.C.5 Miscellaneous periplasmic proteins
Cj0311	ctc protein homolog	5.F Adaptions and atypical conditions	putative 50S ribosomal protein L25 (general stress protein Ctc)	5.F Adaptions and atypical conditions
Cj0315	hypothetical protein Cj0315	5.H conserved hypothetical protein	putative HAD-superfamily hydrolase, subfamily IIA	6.a misc
Cj0327	hypothetical protein Cj0327	5.H conserved hypothetical protein	putative endoribonuclease L-PSP family protein	3.B.2 DNA
Cj0339	putative transmembrane transport protein	4.a.6 other	putative MFS (Major Facilitator Superfamily) transport protein	4.a.6 other
Cj0356c	hypothetical protein Cj0356c	5.H conserved hypothetical protein	putative dihydroneopterin aldolase	6.a.misc
Cj0360	putative phospho-sugar mutase	6.a misc	phosphoglucosamine mutase	6.a misc
Cj0363c	putative oxidoreductase	6.a misc	putative oxygen-independent coproporphyrinogen III oxidase	6.a misc
Cj0365c	putative outer membrane channel protein	5.G Antibiotic resistance	outer membrane channel protein CmeC (multidrug efflux system CmeABC)	5.G Antibiotic resistance
Cj0367c	putative membrane fusion component of efflux system	5.G Antibiotic resistance	periplasmic fusion protein CmeA (multidrug efflux system CmeABC)	5.G Antibiotic resistance
Cj0372	hypothetical protein Cj0372	5.H conserved hypothetical protein	putative glutathionylspermidine synthase	6.a misc
Cj0378c	putative integral membrane protein	3.c.1 membranes, lipoproteins and porins	putative ferric reductase-like transmembrane protein	3.c.1 membranes, lipoproteins and porins
Cj0379c	hypothetical protein Cj0379c	5.H conserved hypothetical protein	putative molybdenum containing oxidoreductase	6.a misc
Cj0393c	putative oxidoreductase	6.a misc	putative malate:quinone oxidoreductase	6.a misc
Cj0394c	hypothetical protein Cj0394c	5.H conserved hypothetical protein	putative transcriptional activator	2 Broad regulatory functions
Cj0399	putative integral membrane protein	3.c.1 membranes, lipoproteins and porins	colicin V production protein homolog	6.a misc
Cj0415	putative oxidoreductase subunit	6.a misc	putative GMC oxidoreductase subunit	6.a misc
Cj0419	hypothetical protein Cj0419	5.I Unknown	putative histidine triad (HIT) family protein	6.a misc
Cj0434	phosphoglycerate mutase	1.B.1 Glycolysis	2,3-bisphosphoglycerate-independent phosphoglycerate mutase	1.B.1 Glycolysis
Cj0436	hypothetical protein Cj0436	5.I Unknown	putative pyridoxamine 5'-phosphate oxidase	1.G.6 Pyridoxine
Cj0447	hypothetical protein Cj0447	5.H conserved hypothetical protein	putative NUDIX hydrolase family protein	6.a misc
Cj0458c	hypothetical protein Cj0458c	5.H conserved hypothetical protein	putative tRNA 2-methylthioadenosine synthase	3.A.5 Aminoacyl tRNA synthetases and their modification
Cj0461c	putative integral membrane protein	3.c.1 membranes, lipoproteins and porins	putative MFS (Major Facilitator Superfamily) transport protein	3.c.1 membranes, lipoproteins and porins
Cj0462	hypothetical protein Cj0462	5.H conserved hypothetical protein	putative radical SAM domain protein	6.a.misc
Cj0465c	hypothetical protein Cj0465c	5.I Unknown	group III truncated haemoglobin	1.B.7.c Electron transport
Cj0481	putative lyase	6.a misc	putative dihydrodipicolinate synthase	6.a misc
Cj0484	transmembrane transport protein	4.a.6 other	putative MFS (Major Facilitator Superfamily) transport protein	4.a.6 other
Cj0487	hypothetical protein Cj0487	5.H conserved hypothetical protein	putative amidohydrolase	6.a.misc
Cj0494	hypothetical protein Cj0494	5.I Unknown	putative exporting protein	4.a.6 other
Cj0495	hypothetical protein Cj0495	5.H conserved hypothetical protein	putative methyltransferase domain protein	6.a.misc
Cj0499	HIT-like protein	5.H conserved hypothetical protein	putative histidine triad (HIT) family protein	6.a.misc
Cj0500	putative ATP /GTP binding protein	5.H conserved hypothetical protein	putative rhodanese-like domain protein	6.a.misc
Cj0504c	hypothetical protein Cj0504c	5.H conserved hypothetical protein	putative oxidoreductase	6.a.misc
Cj0513	hypothetical protein Cj0513	5.H conserved hypothetical protein	phosphoribosylformylglycinamidine (FGAM) synthase	1.F.1 Purine ribonucleotide biosynthesis
Cj0519	hypothetical protein Cj0519	5.H conserved hypothetical protein	putative rhodanese-like domain protein	6.a.misc
Cj0522	putative membrane protein	3.c.1 membranes, lipoproteins and porins	putative Na+/Pi cotransporter protein	4.a.2 Cations
Cj0529c	hypothetical protein Cj0529c	5.H conserved hypothetical protein	putative aminodeoxychorismate lyase family protein	6.a.misc
Cj0540	hypothetical protein Cj0540	5.H conserved hypothetical protein	putative exporting protein	4.E Protein and peptide secretion
Cj0546	hypothetical protein Cj0546	5.H conserved hypothetical protein	putative 3-octaprenyl-4-hydroxybenzoate carboxy-lyase	6.a.misc
Cj0552	hydrophobic protein	5.I Unknown	putative membrane protein	3.c.1 membranes, lipoproteins and porins
Cj0555	putative integral membrane protein	3.c.1 membranes, lipoproteins and porins	putative dicarboxylate carrier protein MatC	4.A.3 Carbohydrates, organic acids and alcohols
Cj0556	hypothetical protein Cj0556	5.I Unknown	putative amidohydrolase family protein	6.a.misc
Cj0559	oxidoreductase	6.a misc	putative pyridine nucleotide-disulphide oxidoreductase	6.a.misc
Cj0560	putative integral membrane protein	3.c.1 membranes, lipoproteins and porins	putative MATE family transport protein	3.c.1 membranes, lipoproteins and porins
Cj0573	hypothetical protein Cj0573	5.H conserved hypothetical protein	putative GatB/Yqey family protein	6.a.misc
Cj0579c	hypothetical protein Cj0579c	5.H conserved hypothetical protein	sec-independant protein translocase	4.E Protein and peptide secretion
Cj0580c	putative oxidoreductase	6.a misc	putative oxygen-independent coproporphyrinogen III oxidase	6.a.misc
Cj0581	putative NTPase	3.A.7 DNA replication, restriction/modification, recombination and repair	putative NUDIX hydrolase family protein	3.A.7 DNA replication, restriction/modification, recombination and repair
Cj0594c	putative periplasmic protein	3.C.5 Miscellaneous periplasmic proteins	putative DNA/RNA non-specific endonuclease	3.A.7 DNA replication, restriction/modification, recombination and repair
Cj0596	major antigenic peptide PEB3\cell binding factor 2	3.C.5 Miscellaneous periplasmic proteins	major antigenic peptide PEB-cell binding factor	3.C.5 Miscellaneous periplasmic proteins
Cj0599	putative periplasmic protein	3.C.5 Miscellaneous periplasmic proteins	putative OmpA family membrane protein	3.C.5 Miscellaneous periplasmic proteins
Cj0602c	hypothetical protein Cj0602c	5.H conserved hypothetical protein	MOSC-domain containing protein	6.a.misc
Cj0604	hypothetical protein Cj0604	5.H conserved hypothetical protein	putative polyphosphate kinase	6.a.misc
Cj0606	putative periplasmic protein	3.C.5 Miscellaneous periplasmic proteins	putative secretion protein HlyD	4.E Protein and peptide secretion
Cj0611c	putative transmembrane transport protein	3.c.1 membranes, lipoproteins and porins	putative acyltransferase family protein	6.a.misc
Cj0619	putative integral membrane protein	3.c.1 membranes, lipoproteins and porins	putative MATE family transport protein	3.c.1 membranes, lipoproteins and porins
Cj0622	transcriptional regulatory protein hypF	1.B.7 respiration	carbamoyltransferase	1.B.7 respiration
Cj0630c	hypothetical protein Cj0630c	5.H conserved hypothetical protein	putative DNA polymerase III, delta subunit	3.A.7 DNA replication, restriction/modification, recombination and repair
Cj0634	SMF family protein	5.H conserved hypothetical protein	DNA processing protein A	3.A.7 DNA replication, restriction/modification, recombination and repair
Cj0635	hypothetical protein Cj0635	5.H conserved hypothetical protein	putative holliday junction resolvase	3.A.7 DNA replication, restriction/modification, recombination and repair
Cj0641	hypothetical protein Cj0641	5.H conserved hypothetical protein	putative inorganic polyphosphate/ATP-NAD kinase	1.C.1 General
Cj0644	hypothetical protein Cj0644	5.H conserved hypothetical protein	putative TatD-related deoxyribonuclease protein	6.a.misc
Cj0647	hypothetical protein Cj0647	5.H conserved hypothetical protein	putative HAD-superfamily hydrolase	6.a.misc
Cj0648	hypothetical protein Cj0648	5.I Unknown	putative membrane protein	3.c.1 membranes, lipoproteins and porins
Cj0649	hypothetical protein Cj0649	5.H conserved hypothetical protein	putative OstA family protein	3.c.1 membranes, lipoproteins and porins
Cj0662c	putative heat shock protein	4.B Chaperones, chaperonins, heat shock	ATP-dependent Hsl protease ATP-binding subunit	4.B Chaperones, chaperonins, heat shock
Cj0663c	putative heat shock protein	4.B Chaperones, chaperonins, heat shock	ATP-dependent protease HslV	4.B Chaperones, chaperonins, heat shock
Cj0667	hypothetical protein Cj0667	5.H conserved hypothetical protein	putative S4 domain protein	6.a.misc
Cj0686	gcpE protein homolog	5.H conserved hypothetical protein	4-hydroxy-3-methylbut-2-en-1-yl diphosphate synthase	6.a.misc
Cj0693c	hypothetical protein Cj0693c	5.H conserved hypothetical protein	S-adenosyl-methyltransferase	3.A.5 Aminoacyl tRNA synthetases and their modification
Cj0717	hypothetical protein Cj0717	5.H conserved hypothetical protein	putative ArsC family protein	6.a.misc
Cj0729	hypothetical protein Cj0729	5.I Unknown	putative type I phosphodiesterase/nucleotide pyrophosphatase	1.F.5 Miscellaneous nucleoside/nucleotide reactions
Cj0733	hypothetical protein Cj0733	5.H conserved hypothetical protein	putative HAD-superfamily hydrolase	6.a misc
Cj0737	putative periplasmic protein	3.C.5 Miscellaneous periplasmic proteins	putative haemagglutination activity domain containing protein	6.a.misc
Cj0755	putative iron uptake protein	4.A.2 cations	ferric enterobactin uptake receptor	4.A.2 cations
Cj0767c	3-deoxy-D-manno-octulosonic-acid transferase	3.C.2 Surface polysaccharides, lipopolysaccharides and antigens	phosphopantetheine adenylyltransferase	1.G.5 Pantothenate
Cj0769c	putative periplasmic protein	3.C.5 Miscellaneous periplasmic proteins	putative flagellar protein FlgA	3.C.3 Surface structures
Cj0770c	putative periplasmic protein	3.C.5 Miscellaneous periplasmic proteins	putative NLPA family lipoprotein	3.C.5 Miscellaneous periplasmic proteins
Cj0771c	putative periplasmic protein	3.C.5 Miscellaneous periplasmic proteins	putative NLPA family lipoprotein	3.C.5 Miscellaneous periplasmic proteins
Cj0772c	putative periplasmic protein	3.C.5 Miscellaneous periplasmic proteins	putative NLPA family lipoprotein	3.C.5 Miscellaneous periplasmic proteins
Cj0789	putative RNA nucleotidyltransferase	3.A.9 RNA synthesis, RNA modification and DNA transcription	putative multifunctional Cca protein	3.A.9 RNA synthesis, RNA modification and DNA transcription
Cj0796c	hypothetical protein Cj0796c	5.H conserved hypothetical protein	putative hydrolase	6.a.misc
Cj0800c	hypothetical protein Cj0800c	5.H conserved hypothetical protein	putative ATPase	6.a.misc
Cj0822	DNA /pantothenate metabolism flavoprotein	3.A.7 DNA replication, restriction/modification, recombination and repair	phosphopantothenoylcysteine decarboxylase	1.G.5 Pantothenate
Cj0829c	hypothetical protein Cj0829c	5.H conserved hypothetical protein	putative CoA binding domain containing protein	6.a.misc
Cj0832c	putative integral membrane protein	3.c.1 membranes, lipoproteins and porins	putative Na+/H+ antiporter family protein	4.A.2 Cations
Cj0841c	putative ATP/GTP binding protein	6.a misc	putative molybdopterin-guanine dinucleotide biosynthesis protein	1.G.4 Molybdopterin
Cj0846	putative integral membrane protein	3.c.1 membranes, lipoproteins and porins	putative metallophosphoesterase	6.a.misc
Cj0850c	transmembrane transport protein	4.A.6 Other	putative MFS (Major Facilitator Superfamily) transport protein	4.A.6 Other
Cj0883c	hypothetical protein Cj0883c	5.H conserved hypothetical protein	putative transcriptional regulator	2 Broad regulatory functions
Cj0894c	lytB homolog		4-hydroxy-3-methylbut-2-enyl diphosphate reductase	6.a.misc
Cj0917c	carbon starvation protein A homolog	3.c.1 membranes, lipoproteins and porins	putative integral membrane protein (CstA homolog)	3.c.1 membranes, lipoproteins and porins
Cj0921c	probable ABC-type amino-acid transporter periplasmic solute-binding protein	4.A.1 Amino acids and amines	aspartate/glutamate-binding ABC transporter protein	4.A.1 Amino acids and amines
Cj0934c	putative transmembrane transport protein	4.a.6 other	putative sodium:amino-acid symporter family protein	4.a.6 other
Cj0935c	putative transmembrane transport protein	4.a.6 other	putative sodium:amino-acid symporter family protein	4.a.6 other
Cj0941c	putative integral membrane protein	3.c.1 membranes, lipoproteins and porins	putative permease	4.a.6 other
Cj0943	putative periplasmic protein	3.C.5 Miscellaneous periplasmic proteins	putative outer-membrane lipoprotein carrier protein precursor	3.C.5 Miscellaneous periplasmic proteins
Cj0947c	putative hydrolase	6.a misc	putative carbon-nitrogen hydrolase	6.a.misc
Cj0948c	putative transmembrane transport protein	4.a.6 other	putative cation efflux family protein	5.D Drug/analogue sensitivity
Cj0949c	hypothetical protein Cj0949c	5.H conserved hypothetical protein	putative peptidyl-arginine deiminase family protein	6.a.misc
Cj0952c	putative membrane protein	3.c.1 membranes, lipoproteins and porins	putative HAMP containing membrane protein	3.c.1 membranes, lipoproteins and porins
Cj0956c	putative thiophene and furan oxidation protein	4.G Detoxification	putative tRNA modification GTPase	4.G Detoxification
Cj0965c	hypothetical protein Cj0965c	5.H conserved hypothetical protein	putative acyl-CoA thioester hydrolase	6.a.misc
Cj0976	hypothetical protein Cj0976	5.H conserved hypothetical protein	putative methyltransferase	6.a.misc
Cj0981c	transmembrane transport protein	4.a.6 other	putative MFS (Major Facilitator Superfamily) transport protein	4.a.6 other
Cj0987c	putative integral membrane protein	3.c.1 membranes, lipoproteins and porins	putative MFS (Major Facilitator Superfamily) transport protein	4.a.6 other
Cj0997	gidB homolog	5.H conserved hypothetical protein	putative methyltransferase (GidB homolog)	6.a.misc
Cj1002c	hypothetical protein Cj1002c	5.H conserved hypothetical protein	putative phosphoglycerate/bisphosphoglycerate mutase	1.B.1 Glycolysis
Cj1006c	hypothetical proteinCj1006c	5.H conserved hypothetical protein	putative MiaB-like tRNA modifying enzyme	3.A.9 RNA synthesis, RNA modification and DNA transcription
Cj1007c	putative membrane protein	3.c.1 membranes, lipoproteins and porins	putative mechanosensitive ion channel family protein	4.a.6 other
Cj1011	putative membrane protein	3.c.1 membranes, lipoproteins and porins	putative CorA-like Mg2+ transporter protein	4.A.2 Cations
Cj1013c	putative membrane protein	3.c.1 membranes, lipoproteins and porins	putative cytochrome C biogenesis protein	1.B.7.c Electron transport
Cj1024c	signal-transduction regulatory protein	2.1 Signal transduction	sigma-54 associated transcriptional activator	2.1 Signal transduction
Cj1035c	possible transferase	6.a misc	putative arginyl-tRNA-protein transferase	3.a.5 Aminoacyl tRNA synthetases and their modification
Cj1039	putative UDP-N-acetylglucosamine--N-acetylmuramyl-(pentapeptide) pyrophosphoryl-undecaprenol N-acetylglucosamine transferase	3.C.4 Murein sacculus and peptidoglycan	putative undecaprenyldiphospho-muramoylpentapeptide b-N-acetylglucosaminyltransferase	3.C.4 Murein sacculus and peptidoglycan
Cj1040c	putative transmembrane transport protein	4.a.6 other	putative MFS (Major Facilitator Superfamily) transport protein	4.a.6 other
Cj1043c	possible transferase	6.a.misc	putative thiamine-phosphate pyrophosphorylase	1.G.8 Thiamine
Cj1044c	thiH protein	1.G.8 Thiamine	thiazole biosynthesis protein ThiH	1.G.8 Thiamine
Cj1045c	thiG protein	1.G.8 Thiamine	thiazole biosynthesis protein ThiG	1.G.8 Thiamine
Cj1047c	hypothetical protein Cj1047c	5.H conserved hypothetical protein	putative thiamine biosynthesis protein	1.G.8 Thiamine
Cj1049c	putative integral membrane protein	3.c.1 membranes, lipoproteins and porins	putative LysE family transporter protein	4.a.6 other
Cj1050c	putative transferase	6.a.misc	NAD-dependent deacetylase	6.a.misc
Cj1055c	putative integral membrane protein	3.c.1 membranes, lipoproteins and porins	putative sulfatase family protein	4.a.6 other
Cj1056c	hypothetical protein Cj1056c	5.H conserved hypothetical protein	putative carbon-nitrogen hydrolase family protein	6.a.misc
Cj1060c	small hydrophobic protein	5.I Unknown	putative membrane protein	3.c.1 membranes, lipoproteins and porins
Cj1062	hypothetical protein Cj1062	5.H conserved hypothetical protein	putative CinA-like protein	4.I Pathogenicity
Cj1068	putative integral membrane protein	3.c.1 membranes, lipoproteins and porins	putative peptidase M50 family protein	3.B.3 Proteins, peptides and glycopeptides
Cj1080c	hypothetical protein Cj1080c	5.H conserved hypothetical protein	putative uroporphyrinogen-III synthase	1.G.12 Heme
Cj1087c	putative periplasmic protein	3.C.5 Miscellaneous periplasmic proteins	putative peptidase	3.B.3 Proteins, peptides and glycopeptides
Cj1094c	putative membrane protein	3.c.1 membranes, lipoproteins and porins	putative preprotein translocase protein	4.E Protein and peptide secretion
Cj1095	putative integral membrane protein	3.c.1 membranes, lipoproteins and porins	putative apolipoprotein N-acyltransferase	3.c.1 membranes, lipoproteins and porins
Cj1104	hypothetical proteinCj1104	5.H conserved hypothetical protein	putative 4-diphosphocytidyl-2-C-methyl-D-erythritol kinase	6.a.misc
Cj1107	hypothetical protein Cj1107	5.H conserved hypothetical protein	ATP-dependent Clp protease adaptor protein	4.B Chaperones, chaperonins, heat shock
Cj1111c	putative integral membrane protein	3.c.1 membranes, lipoproteins and porins	putative MarC family integral membrane protein	3.c.1 membranes, lipoproteins and porins
Cj1112c	hypothetical protein Cj1112c	5.H conserved hypothetical protein	putative SelR domain containing protein	6.a.misc
Cj1115c	putative membrane protein	3.c.1 membranes, lipoproteins and porins	putative phosphatidylserine decarboxylase-related protein	6.a.misc
Cj1117c	possible ribosomal protein methyltransferase	3.A.2 Ribosomal protein synthesis and modification	ribosomal protein L11 methyltransferase	3.A.2 Ribosomal protein synthesis and modification
Cj1120c	putative sugar epimerase/dehydratase	3.C.2 Surface polysaccharides, lipopolysaccharides and antigens	UDP-GlcNAc C4,6 dehydratase	3.C.2 Surface polysaccharides, lipopolysaccharides and antigens
Cj1121c	putative aminotransferase (degT family)	3.C.2 Surface polysaccharides, lipopolysaccharides and antigens	UDP-4-keto-6-deoxy-GlcNAc C4 aminotransferase	3.C.2 Surface polysaccharides, lipopolysaccharides and antigens
Cj1123c	putative transferase	3.C.2 Surface polysaccharides, lipopolysaccharides and antigens	acetyl transferase	3.C.2 Surface polysaccharides, lipopolysaccharides and antigens
Cj1125c	putative galactosyltransferase	3.C.2 Surface polysaccharides, lipopolysaccharides and antigens	GalNac transferase	3.C.2 Surface polysaccharides, lipopolysaccharides and antigens
Cj1126c	putative integral membrane protein (possible oligosaccharyl transferase)	3.C.2 Surface polysaccharides, lipopolysaccharides and antigens	oligosaccharide transferase	3.C.2 Surface polysaccharides, lipopolysaccharides and antigens
Cj1127c	putative glycosyltransferase	3.C.2 Surface polysaccharides, lipopolysaccharides and antigens	GalNac transferase	3.C.2 Surface polysaccharides, lipopolysaccharides and antigens
Cj1128c	putative glycosyltransferase	3.C.2 Surface polysaccharides, lipopolysaccharides and antigens	glucosyl transferase	3.C.2 Surface polysaccharides, lipopolysaccharides and antigens
Cj1129c	putative glycosyltransferase	3.C.2 Surface polysaccharides, lipopolysaccharides and antigens	GalNac transferase/polymerase	3.C.2 Surface polysaccharides, lipopolysaccharides and antigens
Cj1130c	ABC-type transport protein	3.C.2 Surface polysaccharides, lipopolysaccharides and antigens	flippase	3.C.2 Surface polysaccharides, lipopolysaccharides and antigens
Cj1131c	UDP-glucose 4-epimerase	3.C.2 Surface polysaccharides, lipopolysaccharides and antigens	UDP-GlcNAc/Glc 4-epimerase for LOS, capule & N-linked	3.C.2 Surface polysaccharides, lipopolysaccharides and antigens
Cj1132c	hypothetical protein Cj1132c	3.A.7 DNA replication, restriction/modification, recombination and repair	conserved hypothetical protein cj1132c	5.H Conserved hypothetical protein
Cj1133	putative lipopolysaccharide heptosyltransferase	3.C.2 Surface polysaccharides, lipopolysaccharides and antigens	Heptosyltransferase I	3.C.2 Surface polysaccharides, lipopolysaccharides and antigens
Cj1136c	putative galactosyltransferase	3.C.2 Surface polysaccharides, lipopolysaccharides and antigens	putative glycosyltransferase	3.C.2 Surface polysaccharides, lipopolysaccharides and antigens
Cj1137c	hypothetical protein Cj1137c	3.C.2 Surface polysaccharides, lipopolysaccharides and antigens	putative glycosyltransferase	3.C.2 Surface polysaccharides, lipopolysaccharides and antigens
Cj1138	putative galactosyltransferase	3.C.2 Surface polysaccharides, lipopolysaccharides and antigens	putative glycosyltransferase	3.C.2 Surface polysaccharides, lipopolysaccharides and antigens
Cj1139c	putative galactosyltransferase	3.C.2 Surface polysaccharides, lipopolysaccharides and antigens	Beta-1,3 galactosyltransferase addition of terminal galactose to LOS	3.C.2 Surface polysaccharides, lipopolysaccharides and antigens
Cj1140	alpha-2,3-/alpha-2,8-sialyltransferase	3.C.2 Surface polysaccharides, lipopolysaccharides and antigens	alpha-2,3-sialyltransferase	3.C.2 Surface polysaccharides, lipopolysaccharides and antigens
Cj1142	putative N-acetylglucosamine-6-phosphate 2-epimerase/N-acetylglucosamine-6-phosphatase	3.C.2 Surface polysaccharides, lipopolysaccharides and antigens	UDP-N-acetylglucosamine 2-epimerase	3.C.2 Surface polysaccharides, lipopolysaccharides and antigens
C1143	acylneuraminate cytidylyltransferase	3.C.2 Surface polysaccharides, lipopolysaccharides and antigens	two-domain bifunctional protein (beta-1,4-N-acetylgalactosaminyltransferase/CMP-Neu5Ac synthase)	3.C.2 Surface polysaccharides, lipopolysaccharides and antigens
Cj1146	putative glucosyltransferase	3.C.2 Surface polysaccharides, lipopolysaccharides and antigens	putative glycosyltransferase	3.C.2 Surface polysaccharides, lipopolysaccharides and antigens
Cj1148	ADP-heptose--LPS heptosyltransferase	3.C.2 Surface polysaccharides, lipopolysaccharides and antigens	Heptosyltransferase II	3.C.2 Surface polysaccharides, lipopolysaccharides and antigens
Cj1149c	phosphoheptose isomerase 1	3.C.2 Surface polysaccharides, lipopolysaccharides and antigens	sedoheptulose 7-phosphate isomerase	3.C.2 Surface polysaccharides, lipopolysaccharides and antigens
Cj1150c	putative ADP-heptose synthase	3.C.2 Surface polysaccharides, lipopolysaccharides and antigens	putative D-beta-D-heptose (7-phosphate kinase/1-phosphate adenylyltransferase)	3.C.2 Surface polysaccharides, lipopolysaccharides and antigens
Cj1151c	ADP-L-glycero-D-manno-heptose-6-epimerase	3.C.2 Surface polysaccharides, lipopolysaccharides and antigens	ADP-glyceromanno-heptose 6-epimerase	3.C.2 Surface polysaccharides, lipopolysaccharides and antigens
Cj1152c	putative phosphatase	6.a.misc	D,D-heptose 1,7-bisphosphate phosphatase	6.a.misc
Cj1154c	small hydrophobic protein	5.H conserved hypothetical protein	putative cytochrome oxidase maturation protein cbb3-type	3.A.8 Protein translation and modification
Cj1160c	small hydrophobic protein		putative membrane protein	3.c.1 membranes, lipoproteins and porins
Cj1162c	hypothetical protein Cj1162c	5.I Unknown	putative heavy-metal-associated domain protein	5.H Conserved hypothetical proteins
Cj1170c	outer membrane protein	3.c.1 membranes, lipoproteins and porins	50 kda outer membrane protein precursor	3.c.1 membranes, lipoproteins and porins
Cj1176c	hypothetical protein Cj1176c	5.H conserved hypothetical protein	Sec-independent protein translocase (TatA/E homolog)	4.E Protein and peptide secretion
Cj1188c	glucose inhibited division protein A homolog	3.A.7 DNA replication, restriction/modification, recombination and repair	tRNA uridine 5-carboxymethylaminomethyl modification enzyme	3.A.7 DNA replication, restriction/modification, recombination and repair
Cj1190c	putative MCP-domain signal transduction protein	2.1 Signal transduction	bipartate energy taxis response protein cetA	2.1 Signal transduction
Cj1191c	putative signal-transduction sensor protein	2.1 Signal transduction	putative PAS domain containing signal-transduction sensor protein	2.1 Signal transduction
Cj1198	hypothetical protein Cj1198	5.H conserved hypothetical protein	S-ribosylhomocysteine lyase (autoinducer-2 production protein LuxS)	4.I Pathogenicity
Cj1200	putative periplasmic protein	3.C.5 Miscellaneous periplasmic proteins	putative NLPA family lipoprotein	3.C.5 Miscellaneous periplasmic proteins
Cj1208	hypothetical protein Cj1208	5.H conserved hypothetical protein	putative 5-formyltetrahydrofolate cyclo-ligase family protein	1.F.1 Purine ribonucleotide biosynthesis
Cj1209	hypothetical protein Cj1209	5.H conserved hypothetical protein	HD/KH domain containing protein	5.H Conserved hypothetical proteins
Cj1211	putative integral membrane protein	3.c.1 membranes, lipoproteins and porins	putative competence family protein	3.c.1 membranes, lipoproteins and porins
Cj1214c	putative integral membrane protein	5.H conserved hypothetical protein	putative exporting protein	4.a.6 other
Cj1215	putative periplasmic protein	3.C.5 Miscellaneous periplasmic proteins	putative peptidase M23 family protein	3.B.3 Proteins, peptides and glycopeptides
Cj1233	putative hydrolase	6.a.misc	putative HAD-superfamily hydrolase	6.a.misc
Cj1235	putative periplasmic protein	3.C.5 Miscellaneous periplasmic proteins	putative peptidase M23 family protein	3.B.3 Proteins, peptides and glycopeptides
Cj1239	putative pyridoxal phosphate biosynthetic protein	1.G.6 Pyridoxine	putative 4-hydroxythreonine-4-phosphate dehydrogenase	1.G.6 Pyridoxine
Cj1241	putative transmembrane transport protein	4.a.6 other	putative MFS (Major Facilitator Superfamily) transporter protein	4.a.6 other
Cj1244	hypothetical protein Cj1244	5.H conserved hypothetical protein	putative radical SAM domain protein	6.a.misc
Cj1268c	hypothetical protein Cj1268c	5.H conserved hypothetical protein	putative FAD dependent oxidoreductase	6.a.misc
Cj1270c	hypothetical protein Cj1270c	5.H conserved hypothetical protein	putative 2-nitropropane dioxygenase, oxidoreductase protein	6.a.misc
Cj1275c	putative periplasmic protein	3.C.5 Miscellaneous periplasmic proteins	putative peptidase M23 family protein	3.B.3 Proteins, peptides and glycopeptides
Cj1278c	hypothetical protein Cj1278c	5.H conserved hypothetical protein	putative tRNA (guanine-N(7)-)-methyltransferase	3.A.9 RNA synthesis, RNA modification and DNA transcription
Cj1293	possible sugar nucleotide epimerase/dehydratase	3.C.3 Surface structures	UDP-GlcNAc-specific C4,6 dehydratase/C5 epimerase forming UDP-2-acetamido-2,6-dideoxy-β-L-arabino-hexos-4-ulose	3.C.3 Surface structures
Cj1294	putative aminotransferase	3.C.3 Surface structures	C4 aminotransferase specific for PseB product	3.C.3 Surface structures
Cj1298	hypothetical	5.G Antibiotic resistance	putative N-acetyltransferase	3.C.3 Surface structures
Cj1300	hypothetical	5.I Unknown	putative SAM domain containing methyltransferase	6.a.misc
Cj1302	hypothetical	5.I Unknown	putative HAD-superfamily phosphatase, subfamily IIIC	6.a.misc
Cj1312	possible flagellar protein	3.C.3 Surface structures	nucleotidase specific for PseC product, UDP-4-amino-4,6-dideoxy-β-L-AltNAc	3.C.3 Surface structures
Cj1313	possible flagellar protein	3.C.3 Surface structures	N-acetyltransferase specific for PseC product, UDP-4-amino-4,6-dideoxy-β-L-AltNAc	3.C.3 Surface structures
Cj1314c	putative cyclase	6.a.misc	imidazole glycerol phosphate synthase subunit	6.a.misc
Cj1315c	amidotransferase	6.a.misc	imidazole glycerol phosphate synthase subunit	6.a.misc
Cj1316c	putative membrane protein	3.C.2 Surface polysaccharides, lipopolysaccharides and antigens	pseudaminic acid biosynthesis PseA protein, involved in biosynthesis or transfer of the Pse5Ac7Am	3.C.3 Surface structures
Cj1317	N-acetylneuraminic acid synthetase	3.C.2 Surface polysaccharides, lipopolysaccharides and antigens	Pse synthetase	3.C.3 Surface structures
Cj1318	hypothetical protein Cj1318 (1318 family)	5.H conserved hypothetical protein	(Motility accessory factor, function unknown)	6.a.misc
Cj1325	hypothetical protein Cj1325	5.I Unknown	putative methyltransferase	6.a.misc
Cj1328	putative N-acetylglucosamine-6-phosphate 2-epimerase/N-acetylglucosamine-6-phosphatase	3.C.2 Surface polysaccharides, lipopolysaccharides and antigens	putative UDP-N-acetylglucosamine 2-epimerase	3.C.3 Surface structures
Cj1333	hypothetical protein Cj1333 (1318 family)	5.H conserved hypothetical protein	PseD protein	6.a.misc
Cj1334	hypothetical protein Cj1334 (1318 family)	5.H conserved hypothetical protein	(Motility accessory factor, function unknown)	6.a.misc
Cj1335	hypothetical protein Cj1335 (1318 family)	5.H conserved hypothetical protein	(Motility accessory factor, function unknown)	6.a.misc
Cj1337	hypothetical protein Cj1337	5.H conserved hypothetical protein	PseE protein	6.a.misc
Cj1341c	hypothetical protein Cj1341c (1318 family)	5.H conserved hypothetical protein	(Motility accessory factor, function unknown)	6.a.misc
Cj1342c	hypothetical protein Cj1342c (617 family)	5.I Unknown	(Motility accessory factor, function unknown)	6.a.misc
Cj1368	hypothetical protein Cj1368	5.H conserved hypothetical protein	putative radical SAM domain protein	6.a.misc
Cj1369	putative transmembrane transport protein	4.a.6 other	putative permease	4.a.6 other
Cj1388	hypothetical protein Cj1388	5.H conserved hypothetical protein	putative endoribonuclease L-PSP	3.A.7 DNA replication, restriction/modification, recombination and repair
Cj1389	pseudogene (transmembrane transport protein)	4.a.6 other	pseudogene (putative C4-dicarboxylate anaerobic carrier)	4.A.3 Carbohydrates, organic acids and alcohols
Cj1395	pseudogene (hypothetical protein Cj1395)	5.H conserved hypothetical protein	pseudogene (putative MmgE/PrpD family protein)	6.a.misc
Cj1397	hypothetical protein Cj1397	5.H conserved hypothetical protein	putative ferrous iron transport protein	4.A.2 Cations
Cj1404	hypothetical protein Cj1404	5.H conserved hypothetical protein	putative nicotinate-nucleotide adenylyltransferase	6.a.misc
Cj1417c	hypothetical	6.a.misc	putative amidotransferase	6.a.misc
Cj1418c	hypothetical	6.a.misc	putative transferase	6.a.misc
Cj1420c	hypothetical	5.H conserved hypothetical protein	putative methyltransferase	6.a.misc
Cj1423c	putative sugar-phosphate nucleotidyltransferase	3.C.2 Surface polysaccharides, lipopolysaccharides and antigens	putative D-glycero-D-manno-heptose 1-phosphate guanosyltransferase	3.C.2 Surface polysaccharides, lipopolysaccharides and antigens
Cj1425c	putative sugar kinase	3.C.2 Surface polysaccharides, lipopolysaccharides and antigens	putative D-glycero-D-manno-heptose 7-phosphate kinase	3.C.2 Surface polysaccharides, lipopolysaccharides and antigens
Cj1426c	hypothetical	5.I Unknown	putative methyltransferase family protein	6.a.misc
Cj1428c	putative fucose synthetase	3.C.2 Surface polysaccharides, lipopolysaccharides and antigens	GDP-L-fucose synthase	3.C.2 Surface polysaccharides, lipopolysaccharides and antigens
Cj1430c	putative nucleotide-sugar epimerase/dehydratase	3.C.2 Surface polysaccharides, lipopolysaccharides and antigens	putative dTDP-4-dehydrorhamnose 3,5-epimerase	3.C.2 Surface polysaccharides, lipopolysaccharides and antigens
Cj1431c	hypothetical	5.I Unknown	capsular polysaccharide heptosyltransferase	3.C.2 Surface polysaccharides, lipopolysaccharides and antigens
Cj1435c	hypothetical	5.H conserved hypothetical protein	putative phosphatase	6.a.misc
Cj1442c	hypothetical	5.I Unknown	putative sugar transferase	3.C.2 Surface polysaccharides, lipopolysaccharides and antigens
Cj1443c	KpsF protein	5.H conserved hypothetical protein	D-arabinose 5-phosphate isomerase	3.C.2 Surface polysaccharides, lipopolysaccharides and antigens
Cj1448c	putative capsule polysaccharide export system inner membrane protein	3.C.2 Surface polysaccharides, lipopolysaccharides and antigens	capsule polysaccharide export system inner membrane protein	3.C.2 Surface polysaccharides, lipopolysaccharides and antigens
Cj1453c	hypothetical protein Cj1453c	5.H conserved hypothetical protein	putative tRNA(Ile)-lysidine synthase	3.A.5 Aminoacyl tRNA synthetases and their modification
Cj1454c	hypothetical protein Cj1454c	5.H conserved hypothetical protein	putative radical SAM domain family protein	6.a.misc
Cj1457c	hypothetical protein Cj1457c	5.H conserved hypothetical protein	tRNA pseudouridine synthase D	3.A.3 Ribosome maturation and modification
Cj1505c	hypothetical protein Cj1505c	5.H conserved hypothetical protein	putative two-component response regulator (SirA-like protein)	2.1 Signal transduction
Cj1507c	hypothetical protein Cj1507c	5.I Unknown	putative regulatory protein	2 Broad regulatory functions
Cj1521c	hypothetical protein Cj1521c	5.I Unknown	putative CRISPR-associated protein	6.a.misc
Cj1522c	hypothetical protein Cj1522c	5.H conserved hypothetical protein	putative CRISPR-associated protein	6.a.misc
Cj1523c	hypothetical protein Cj1523c	5.I Unknown	putative CRISPR-associated protein	6.a.misc
Cj1528	pseudogene (transmembrane transport protein)	4.a.6 other	pseudogene (putative C4-dicarboxylate anaerobic carrier)	4.A.3 Carbohydrates, organic acids and alcohols
Cj1530	putative ATP/GTP-binding protein	5.H conserved hypothetical protein	putative dephospho-CoA kinase	1.G.5 Pantothenate
Cj1542	hypothetical protein Cj1542	5.H conserved hypothetical protein	putative allophanate hydrolase subunit 1	1.A.1 Carbon compounds
Cj1543	hypothetical protein Cj1543	5.H conserved hypothetical protein	putative allophanate hydrolase subunit 2	1.A.1 Carbon compounds
Cj1546	hypothetical protein Cj1546	5.H conserved hypothetical protein	putative transcriptional regulator	2 Broad regulatory functions
Cj1556	hypothetical protein Cj1556	5.H conserved hypothetical protein	putative transcriptional regulator	2 Broad regulatory functions
Cj1560	putative membrane protein	3.c.1 membranes, lipoproteins and porins	putative permease	4.a.6 other
Cj1586	putative bacterial haemoglobin	1.B.7.c Electron transport	single domain haemoglobin	1.B.7.c Electron transport
Cj1588c	putative transmembrane transport protein	4.a.6 other	putative MFS (Major Facilitator Superfamily) transport protein	4.a.6 other
Cj1600	amidotransferase HisH	1.D.5 Histidine	imidazole glycerol phosphate synthase subunit	1.D.5 Histidine
Cj1603	cyclase	1.D.5 Histidine	imidazole glycerol phosphate synthase subunit	1.D.5 Histidine
Cj1607	hypothetical protein Cj1607	5.H conserved hypothetical protein	2-C-methyl-D-erythritol 4- phosphate cytidylyltransferase/ 2-C-methyl-D-erythritol 2,4-cyclodiphosphate synthase	6.a.misc
Cj1613c	hypothetical protein Cj1613c	5.H conserved hypothetical protein	putative pyridoxamine 5'-phosphate oxidase	1.G.6 Pyridoxine
Cj1618c	hypothetical protein Cj1618c	5.H conserved hypothetical protein	putative radical SAM domain protein	6.a.misc
Cj1625c	serine transporter	4.A.1 Amino acids and amines	amino acid transporter	4.A.1 Amino acids and amines
Cj1633	hypothetical protein Cj1633	5.H conserved hypothetical protein	putative ATP-binding protein	5.H Conserved hypothetical proteins
Cj1658	putative integral membrane protein	3.c.1 membranes, lipoproteins and porins	putative iron permease	4.a.2 cations
Cj1710c	hypothetical protein Cj1710c	5.H conserved hypothetical protein	putative metallo-beta-lactamase family protein	6.a.misc
Cj1713	hypothetical protein Cj1713	5.H conserved hypothetical protein	putative radical SAM domain protein	6.a.misc
Cj1724c	hypothetical protein Cj1724c	5.H conserved hypothetical protein	putative GTP cyclohydrolase I	1.G.2 Folic acid
